# Supplementary material for: Impact of Coxiella burnetii vaccination on humoral immune response, vaginal shedding, and lamb mortality in naturally pre-infected sheep
Source: Front Vet Sci. 2022 Dec 19;9:1064763. doi: 10.3389/fvets.2022.1064763 (PMC9807230; doi:10.3389/fvets.2022.1064763)
Supplement: Supplementary file 1 [file Data_Sheet_1.xlsx]

## Sheet: Table_S1_Assays_Methods
Pathogen	Samples Matrix	Assay	Assay Describtion
Coxiella burnetii	Organ pool	PCR	LSI VetMAXTMCoxiella burnetii, Thermo Fisher Scientific, Germany.
Chlamydia spp.	Organ pool	PCR	OIE, 2018. Enzootic abortion of ewes (ovine chlamydiosis) (infection with Chlamydia abortus), In: OIE (Ed.) Manual of Diagnostic Tests and Vaccines for Terrestrial Animals. https://www.woah.org/fileadmin/Home/eng/Health_standards/tahm/3.08.05_ENZ_ABOR.pdf; access date: 09.08.2022, pp. 1456-1465.
Chlamydia abortus	Organ pool	PCR	Pantchev, A., Sting, R., Bauerfeind, R., Tyczka, J., Sachse, K., 2009. New real-time PCR tests for species-specific detection of Chlamydophila psittaci and Chlamydophila abortus from tissue samples. The Veterinary Journal 181, 145-150. doi: 10.1016/j.tvjl.2008.02.025.
Campylobacter fetus	Organ pool	Culture	Tissue samples were investigated in a DIN ISO EN 17025 accredited laboratory (Food and Veterinary Institute Braunschweig/Hannover, Germany) by standard procedures of culture techniques used in routine diagnostics according to the official collection of methods of the Friedrich-Loeffler Institute.
Brucella sp.	Organ pool	Culture	Tissue samples were investigated in a DIN ISO EN 17025 accredited laboratory (Food and Veterinary Institute Braunschweig/Hannover, Germany) by standard procedures of culture techniques used in routine diagnostics according to the official collection of methods of the Friedrich-Loeffler Institute.
Toxoplasma gondii	Brain	PCR	Schares, G., Herrmann, D.C., Beckert, A., Schares, S., Hosseininejad, M., Pantchev, N., Globokar Vrhovec, M., Conraths, F.J., 2008. Characterization of a repetitive DNA fragment in Hammondia hammondi and its utility for the specific differentiation of H. hammondi from Toxoplasma gondii by PCR. Molecular adn Cellular Probes 22, 244-251. doi:10.1016/j.mcp.2008.04.003
Neospora caninum	Organ pool	PCR	ID Gene™ Neospora Caninum Duplex real-time RT-PCR (ID.vet Genetics, Grabels, France) for the qualitative detection of Neospora caninum.
Bluetongue Virus	Organ pool	PCR	Virotype BTV pan/8 RT-PCR Kit (Indical Bioscience, Leipzig, Germany) for detection of RNA from Bluetongue Virus in ruminants.
Schmallenberg Virus	Organ pool	PCR	Virotype SBV RT-PCR Kit (Indical Bioscience, Leipzig, Germany) for detection of RNA from Schmallenberg virus.
Organ pool: lung, liver, spleen

## Sheet: Table_S2_PM_Analysis_Results
Lambing season 2019
Study group	Ewe ID	Tracking number	Cause of death	Coxiella burnetii (PCR)	Chlamydia sp.(PCR)	Chlamydia abortus (PCR)	Brucella sp.(culture)	Campylobacter fetus (culture)	Bluetongue Virus (PCR)	Schmallenberg-Virus (PCR)	Neospora caninum (PCR)	Toxoplasma gondii PCR	Remarks
VAC (vaccinated)	112	04-51019-000291	Dystocia	negative	32	37	n.a.	n.a.	n.a.	n.a.	n.a.	n.a.
VAC	126	n.a.	Dystocia	n.a.	n.a.	n.a.	n.a.	n.a.	n.a.	n.a.	n.a.	n.a.
VAC	130	n.a.	Dystocia	n.a.	n.a.	n.a.	n.a.	n.a.	n.a.	n.a.	n.a.	n.a.
VAC	132	n.a.	Stillbirth	n.a.	n.a.	n.a.	n.a.	n.a.	n.a.	n.a.	n.a.	n.a.
VAC	136	n.a.	Stillbirth	n.a.	n.a.	n.a.	n.a.	n.a.	n.a.	n.a.	n.a.	n.a.
VAC	163	n.a.	Stillbirth	n.a.	n.a.	n.a.	n.a.	n.a.	n.a.	n.a.	n.a.	n.a.	Twins
VAC	163	n.a.	Apgar-Score 7	n.a.	n.a.	n.a.	n.a.	n.a.	n.a.	n.a.	n.a.	n.a.
VAC	199	n.a.	Stillbirth	n.a.	n.a.	n.a.	n.a.	n.a.	n.a.	n.a.	n.a.	n.a.
VAC	206	04-51019-000384	Apgar-Score 7	negative	negative	negative	n.a.	n.a.	n.a.	n.a.	n.a.	n.a.
VAC	213	04-51019-000324	Dystocia	negative	negative	negative	n.a.	n.a.	n.a.	n.a.	n.a.	n.a.
CTR (control)	306	n.a.	Dystocia	n.a.	n.a.	n.a.	n.a.	n.a.	n.a.	n.a.	n.a.	n.a.
CTR	314	na.	Stillbirth	n.a.	n.a.	n.a.	n.a.	n.a.	n.a.	n.a.	n.a.	n.a.
Lambing season 2020
VAC (vaccinated)	114	04-55020-000957	Dystocia	negative	33	negative	n.a.	n.a.	n.a.	n.a.	n.a.	n.a.
VAC	135	n.a.	Stillbirth	n.a.	n.a.	n.a.	n.a.	n.a.	n.a.	n.a.	n.a.	n.a.
VAC	195	n.a.	Dystocia	n.a.	n.a.	n.a.	n.a.	n.a.	n.a.	n.a.	n.a.	n.a.
VAC	195	n.a.	Dystocia	n.a.	n.a.	n.a.	n.a.	n.a.	n.a.	n.a.	n.a.	n.a.
CTR (control)	341	n.a.	Abortion	negative	negative	negative	negative	n.a.	n.a.	negative	n.a.	n.a.	Predator, limited examination possible
CTR	346	n.a.	Abortion	n.a.	n.a.	n.a.	n.a.	n.a.	n.a.	n.a.	n.a.	n.a.
CTR	364	04-51020-000420	Abortion	negative	18	24	negative	n.a.	negative	negative	n.a.	n.a.	Twins
CTR	364	04-51020-000421		negative	24	30	negative	n.a.	negative	negative	n.a.	n.a.
CTR	377	04-51020-000448	Abortion	negative	28	34	negative	negative	negative	negative	negative	negative	Twins
CTR	377	04-51020-000449		negative	17	22	negative	negative	negative	negative	negative	negative
CTR	388	n.a.	Abortion	n.a.	n.a.	n.a.	n.a.	n.a.	n.a.	n.a.	n.a.	n.a.
CTR	389	04-51020-000630	Dystocia	negative	negative	negative	n.a.	n.a.	n.a.	n.a.	n.a.	n.a.
CTR	408	04-51020-000595	Dystocia	negative	negative	negative	n.a.	n.a.	n.a.	n.a.	n.a.	n.a.
CTR	409	n.a.	Stillbirth	n.a.	n.a.	n.a.	n.a.	n.a.	n.a.	n.a.	n.a.	n.a.
CTR (non-study sheep)	441	04-51020-000521	Abortion	negative	negative	negative	negative	negative	negative	negative	negative	negative
CTR (non-study sheep)	443	04-51020-000552	Abortion	negative	35	negative	negative	negative	negative	negative	negative	negative	Twins
CTR (non-study sheep)	445	04-51020-000597	Abortion	negative	negative	negative	negative	negative	negative	negative	negative	negative
CTR (non-study sheep)	446	04-51020-000681	Abortion	negative	38	n.a.	negative	negative	negative	negative	negative	negative
CTR (non-study sheep)	449	04-51020-000551	Abortion	negative	31	37	negative	negative	negative	negative	negative	negative
CTR (non-study sheep)	452	04-51020-000596	Abortion	negative	negative	negative	negative	negative	negative	negative	negative	negative
CTR (non-study sheep)	460	04-51020-000656	Abortion	negative	36	n.a.	negative	negative	negative	negative	negative	negative
CTR (non-study sheep)	467	04-51020-000655	Abortion	negative	negative	negative	negative	negative	negative	negative	negative	negative
CTR (non-study sheep)	473	04-51020-000566	Abortion	negative	negative	negative	negative	negative	negative	negative	negative	positiv
CTR (non-study sheep)	485	04-51020-000680	Abortion	negative	negative	negative	negative	negative	negative	negative	negative	negative
CTR (non-study sheep)	Q4.1	04-51020-000710	Abortion	negative	27	33	negative	negative	negative	negative	negative	negative
CTR (non-study sheep)	Q4.2	04-51020-000720	Abortion	negative	negative	negative	negative	negative	negative	negative	negative	negative
CTR (non-study sheep)	Q4.3	04-51020-000721	Abortion	negative	negative	negative	negative	negative	negative	negative	negative	negative
CTR (non-study sheep)	Q4.4	04-51020-000718	Abortion	negative	33	36	negative	negative	negative	negative	negative	negative
CTR (non-study sheep)	Q4.5	04-51020-000714	Abortion	negative	28	32	negative	negative	negative	negative	negative	negative
CTR (non-study sheep)	Q4.6	04-51020-000629	Abortion	negative	negative	negative	negative	negative	negative	negative	negative	negative
